# Supplementary material for: Novel Insights into the Role of the Mineralocorticoid Receptor in Human Glioblastoma
Source: Int J Mol Sci. 2021 Oct 28;22(21):11656. doi: 10.3390/ijms222111656 (PMC8584062; doi:10.3390/ijms222111656)
Supplement: Supplementary file 1 [file ijms-22-11656-s001.zip]

Archive with 1 entries (1 files):
- ijms-1419873-supplementary.pdf
